# Supplementary material for: Self-efficacy and embodiment associated with Alexander Technique lessons or with acupuncture sessions: A longitudinal qualitative sub-study within the ATLAS trial
Source: Complement Ther Clin Pract. 2018 May;31:308–14. doi: 10.1016/j.ctcp.2018.03.009 (PMC5941320; doi:10.1016/j.ctcp.2018.03.009)
Supplement: Data profile [file mmc1.xml]

<?xml version="1.0" encoding="UTF-8" standalone="no"?><data:data><datasets><author>hugh.macpherson@york.ac.uk</author><type>0</type><dataset><value>1</value><reason>The authors do not have permission to share data</reason><comments/></dataset></datasets></data:data>
